# Supplementary material for: In Situ Synthesis of Bacterial Cellulose-Supported CoAl-Layered Double Hydroxide as a Peroxymonosulfate Activator for Enhancing the Removal of Tetracycline
Source: Biomolecules. 2025 Sep 5;15(9):1283. doi: 10.3390/biom15091283 (PMC12467490; doi:10.3390/biom15091283)
Supplement: Supplementary file 1 [file biomolecules-15-01283-s001.zip]

Archive with 1 entries (1 files):
- biomolecules-3801228-supplementary.pdf
